# Supplementary material for: Using Fitness Trackers and Smartwatches to Measure Physical Activity in Research: Analysis of Consumer Wrist-Worn Wearables
Source: J Med Internet Res. 2018 Mar 22;20(3):e110. doi: 10.2196/jmir.9157 (PMC5887043; doi:10.2196/jmir.9157)
Supplement: Multimedia Appendix 1 [file jmir_v20i3e110_app1.xlsx]

## Sheet: Validering
Sum val./rel.: 61	Sum step/dist.: 31	Sum EE: 15	Sum HR: 15	Sum sleep: 10	Sum other: 7	Sum data col.: 20		Brand count:		54	22	12	8	6	5	5	5	2	1	4
Validation/reliability	Step/ distance	EE	HR	Sleep	Other	Data collection	Title	Link		Fitbit	Garmin	Misfit	Apple	Polar	Samsung	Withings	Mio	Tomtom	Xiaomi	PulsePOn
						x	A Bit of Fit: Minimalist Intervention in Adolescents Based on a Physical Activity Tracker	https://www.ncbi.nlm.nih.gov/pubmed/28684384		x
						x	A cluster-randomised controlled trial to promote physical activity in adolescents: the Raising Awareness of Physical Activity (RAW-PA) Study	https://www.ncbi.nlm.nih.gov/pmc/articles/PMC5209805/		x
						x	A Community-Based Physical Activity Counselling Program for People With Knee Osteoarthritis: Feasibility and Preliminary Efficacy of the Track-OA Study	https://www.ncbi.nlm.nih.gov/pubmed/28652228		x
x	x						A comparison of wearable fitness devices	https://www.ncbi.nlm.nih.gov/pubmed/27220855		x		x
x					x		Acceptance of Commercially Available Wearable Activity Trackers Among Adults Aged Over 50 and With Chronic Illness: A Mixed-Methods Evaluation	https://www.ncbi.nlm.nih.gov/pubmed/26818775				x
x	x						Accuracy and precision of smartphone applications and commercially available motion sensors in multiple sclerosis	https://www.ncbi.nlm.nih.gov/pubmed/28607720		x
x		x	x				Accuracy in Wrist-Worn, Sensor-Based Measurements of Heart Rate and Energy Expenditure in a Diverse Cohort	https://www.ncbi.nlm.nih.gov/pmc/articles/PMC5491979/		x			x		x		x			x
x		x			x		Accuracy of Consumer Monitors for Estimating Energy Expenditure and Activity Type	https://www.ncbi.nlm.nih.gov/pubmed/27580155			x
x		x	x				Accuracy of Heart Rate Watches: Implications for Weight Management	http://journals.plos.org/plosone/article?id=10.1371/journal.pone.0154420		x			x		x		x
x	x						Accuracy of step count measured by physical activity monitors: The effect of gait speed and anatomical placement site	https://www.ncbi.nlm.nih.gov/pubmed/28666177		x
x	x						Accuracy of Wristband Activity Monitors during Ambulation and Activities	https://www.ncbi.nlm.nih.gov/pubmed/27183123		x	x
x					x		Activity Trackers Implement Different Behavior Change Techniques for Activity, Sleep, and Sedentary Behaviors	https://www.ncbi.nlm.nih.gov/pmc/articles/PMC5575434/		x	x
						x	Analyzing Sensor-Based Time Series Data to Track Changes in Physical Activity during Inpatient Rehabilitation	https://www.ncbi.nlm.nih.gov/pubmed/28953257		x
x	x		x				Are Currently Available Wearable Devices for Activity Tracking and Heart Rate Monitoring Accurate, Precise, and Medically Beneficial?	https://www.ncbi.nlm.nih.gov/pmc/articles/PMC4659890/				x			x				x
x		x					Assessment of laboratory and daily energy expenditure estimates from consumer multi-sensor physical activity monitors	http://journals.plos.org/plosone/article?id=10.1371/journal.pone.0171720		x			x
x					x		Behavior Change Techniques Present in Wearable Activity Trackers: A Critical Analysis	https://www.ncbi.nlm.nih.gov/pubmed/27122452		x		x		x
						x	Brief Report: Just-in-Time Visual Supports to Children with Autism via the Apple Watch: A Pilot Feasibility Study	https://www.ncbi.nlm.nih.gov/pubmed/27573856					x
						x	Can a Home-based Cardiac Physical Activity Program Improve the Physical Function Quality of Life in Children with Fontan Circulation?	https://www.ncbi.nlm.nih.gov/pubmed/26879633		x
x		x					Comparative accuracy of fitness tracking modalities in quantifying energy expenditure	https://www.ncbi.nlm.nih.gov/pubmed/27280592		x
x				x			Comparative analysis of actigraphy performance in healthy young subjects	http://www.sciencedirect.com/science/article/pii/S1984006316300232		x		x
x		x					Comparison of Consumer and Research Monitors under Semistructured Settings	https://www.ncbi.nlm.nih.gov/pubmed/26154336		x		x		x
x				x			Comparison of Wearable Activity Tracker with Actigraphy for Sleep Evaluation and Circadian Rest-Activity Rhythm Measurement in Healthy Young Adults	https://www.ncbi.nlm.nih.gov/pmc/articles/PMC5355016/		x
x	x						Comparison of wrist-worn Fitbit Flex and waist-worn ActiGraph for measuring steps in free-living adults	http://journals.plos.org/plosone/article?id=10.1371/journal.pone.0172535		x
x		x		x			Concurrent Validity of Wearable Activity Trackers Under Free-Living Conditions	https://www.ncbi.nlm.nih.gov/pubmed/27465631		x	x	x		x
						x	Continuous daily assessment of multiple sclerosis disability using remote step count monitoring	https://www.ncbi.nlm.nih.gov/pubmed/27896433		x
x				x			Determining Resident Sleep During and After Call With Commercial Sleep Monitoring Devices	https://www.ncbi.nlm.nih.gov/pubmed/28502597		x
						x	Do They Need Goals or Support? A Report from a Goal-Setting Intervention Using Physical Activity Monitors in Youth	https://www.ncbi.nlm.nih.gov/pmc/articles/PMC5036747/			x
						x	Environmental supportiveness for physical activity in English schoolchildren: a study using Global Positioning Systems	https://ijbnpa.biomedcentral.com/articles/10.1186/1479-5868-6-42			x
x		x	x				Estimating Accuracy at Exercise Intensities: A Comparative Study of Self-Monitoring Heart Rate and Physical Activity Wearable Devices	https://www.ncbi.nlm.nih.gov/pubmed/28302596		x	x		x
x		x	x				Estimating Heart Rate, Energy Expenditure, and Physical Performance With a Wrist Photoplethysmographic Device During Running	https://www.ncbi.nlm.nih.gov/pmc/articles/PMC5548984/												x
x			x				Evaluation of accuracy and reliability of PulseOn optical heart rate monitoring device	https://www.ncbi.nlm.nih.gov/pubmed/26736291												x
x	x		x				Evaluation of Commercial Self-Monitoring Devices for Clinical Purposes: Results from the Future Patient Trial, Phase I	https://www.ncbi.nlm.nih.gov/pmc/articles/PMC5298782/		x	x
x			x				Evaluation of the beat-to-beat detection accuracy of PulseOn wearable optical heart rate monitor	https://www.ncbi.nlm.nih.gov/pubmed/26738173												x
x					x		Evaluation of the Finis Swimsense and the Garmin SwimTM activity monitors for swimming performance and stroke kinematics analysis	http://journals.plos.org/plosone/article?id=10.1371/journal.pone.0170902			x
x			x				Evaluation of wearable consumer heart rate monitors based on photopletysmography	https://www.ncbi.nlm.nih.gov/pubmed/25570787									x
x	x			x			Exploring the Association Between Self-Reported Asthma Impact and Fitbit-Derived Sleep Quality and Physical Activity Measures in Adolescents	https://www.ncbi.nlm.nih.gov/pubmed/28743679		x
						x	Healthy lifestyle intervention for adult clinic patients with type 2 diabetes mellitus	https://www.ncbi.nlm.nih.gov/pmc/articles/PMC5545882/		x
x					x		Heart rate measurement as a tool to quantify sedentary behavior	https://www.ncbi.nlm.nih.gov/pubmed/25980855		x
						x	Heart rate never lies: interventional cardiologist and Braude's quote revised	https://www.ncbi.nlm.nih.gov/pubmed/26835145					x
x			x				How accurate are the wrist-based heart rate monitors during walking and running activities? Are they accurate enough?	http://bmjopensem.bmj.com/content/2/1/e000106		x							x	x
x	x						How Accurate Is Your Activity Tracker? A Comparative Study of Step Counts in Low-Intensity Physical Activities	https://www.ncbi.nlm.nih.gov/pubmed/28801304		x
x	x						How valid are wearable physical activity trackers for measuring steps?	https://www.ncbi.nlm.nih.gov/pubmed/27912681			x
						x	Improved Mental Acuity Forecasting with an Individualized Quantitative Sleep Model	https://www.ncbi.nlm.nih.gov/pmc/articles/PMC5403829/		x
						x	Incorporation of a Physical Education and Nutrition Program Into Neurosurgery: A Proof of Concept Pilot Program	https://www.ncbi.nlm.nih.gov/m/pubmed/27465847/		x
x	x						Influence of Pedometer Position on Pedometer Accuracy at Various Walking Speeds: A Comparative Study	https://www.ncbi.nlm.nih.gov/pubmed/27713114			x	x				x
x	x						Mobile Device Accuracy for Step Counting Across Age Groups	https://www.ncbi.nlm.nih.gov/pmc/articles/PMC5508112/		x					x
x	x						Physical Activity Assessment Between Consumer- and Research-Grade Accelerometers: A Comparative Study in Free-Living Conditions	https://www.ncbi.nlm.nih.gov/pubmed/27644334		x
						x	Physical activity patterns of ethnic children from low socio-economic environments within the UK	https://www.ncbi.nlm.nih.gov/pubmed/24998418			x
						x	Piloting a mobile health intervention to increase physical activity for adolescents with ADHD	https://www.ncbi.nlm.nih.gov/pubmed/28373931		x
x	x						Reliability and validity of ten consumer activity trackers	https://www.ncbi.nlm.nih.gov/pubmed/26464801		x		x
x	x						Reliability and Validity of Ten Consumer Activity Trackers Depend on Walking Speed	https://www.ncbi.nlm.nih.gov/pubmed/28319983		x	x	x	x	x	x
x	x			x			Reliability of commercially available sleep and activity trackers with manual switch-to-sleep mode activation in free-living healthy individuals	https://www.ncbi.nlm.nih.gov/pubmed/28495352								x
x				x			Reliability of Sleep Measures from Four Personal Health Monitoring Devices Compared to Research-Based Actigraphy and Polysomnography	https://www.ncbi.nlm.nih.gov/pubmed/27164110		x		x				x
						x	Short-Term Efficacy of an Innovative Mobile Phone Technology-Based Intervention for Weight Management for Overweight and Obese Adolescents: Pilot Study	https://www.ncbi.nlm.nih.gov/pubmed/28768612		x
x	x						Step count accuracy and reliability of two activity tracking devices in people after stroke	https://www.ncbi.nlm.nih.gov/pubmed/28777710			x
x	x				x		The influence of the gait-related arm swing on elevation gain measured by sport watches	https://www.ncbi.nlm.nih.gov/pubmed/28149368			x
x	x	x		x			The validity of consumer-level, activity monitors in healthy adults worn in free-living conditions: a cross-sectional study	https://www.ncbi.nlm.nih.gov/pubmed/25890168				x
x	x						These Shoes Are Made for Walking: Sensitivity Performance Evaluation of Commercial Activity Monitors under the Expected Conditions and Circumstances Required to Achieve the International Daily Step Goal of 10,000 Steps	http://journals.plos.org/plosone/article?id=10.1371/journal.pone.0154956			x					x
						x	Unravelling the potential mechanisms behind hospitalization-associated disability in older patients; the Hospital-Associated Disability and impact on daily Life (Hospital-ADL) cohort study protocol	https://www.ncbi.nlm.nih.gov/pmc/articles/PMC4779575/		x
						x	Use of a mobile social networking intervention for weight management: a mixed-methods study protocol	http://bmjopen.bmj.com/content/7/7/e016665		x
						x	Using A Facebook Group As An Adjunct To A Pilot mHealth Physical Activity Intervention: A Mixed Methods Approach	https://www.ncbi.nlm.nih.gov/pubmed/26799887		x
x				x			Utility of the Fitbit Flex to evaluate sleep in major depressive disorder: A comparison against polysomnography and wrist-worn actigraphy	https://www.ncbi.nlm.nih.gov/pubmed/28448949		x
						x	UWALK: the development of a multi-strategy, community-wide physical activity program	https://www.ncbi.nlm.nih.gov/pubmed/27282432			x
x			x				Validation of Biofeedback Wearables for Photoplethysmog	https://www.ncbi.nlm.nih.gov/pubmed/27803634		x
x	x						Validation of Consumer-Based Hip and Wrist Activity Monitors in Older Adults With Varied Ambulatory Abilities	https://www.ncbi.nlm.nih.gov/pubmed/27257217		x
x	x						Validation of Fitbit-Flex as a measure of free-living physical activity in a community-based phase III cardiac rehabilitation population	https://www.ncbi.nlm.nih.gov/pubmed/26907794		x
x			x				Validation of photoplethysmography as a method to detect heart rate during rest and exercise	https://www.ncbi.nlm.nih.gov/pubmed/26112379									x
x	x	x					Validation of the Fitbit One for physical activity measurement at an upper torso attachment site	https://www.ncbi.nlm.nih.gov/pubmed/27068022		x
x		x					Validation of the Fitbit One, Garmin Vivofit and Jawbone UP activity tracker in estimation of energy expenditure during treadmill walking and running	https://www.ncbi.nlm.nih.gov/pubmed/27919170			x
x	x	x					Validation study of Polar V800 accelerometer	https://www.ncbi.nlm.nih.gov/pmc/articles/PMC4980380/						x
x	x						Validity and reliability of Fitbit activity monitors compared to ActiGraph GT3X+ with female adults in a free-living environment	http://www.sciencedirect.com/science/article/pii/S1440244016302316		x
x	x	x					Validity and Reliability of Fitbit Flex for Step Count, Moderate to Vigorous Physical Activity and Activity Energy Expenditure	https://www.ncbi.nlm.nih.gov/pubmed/27589592		x
x				x			Validity of a commercial wearable sleep tracker in adult insomnia disorder patients and good sleepers	https://www.ncbi.nlm.nih.gov/pubmed/28606497		x
x	x						Validity of Commercial Activity Trackers in Children With Congenital Heart Disease	https://www.ncbi.nlm.nih.gov/pubmed/28347581		x
x	x	x					Validity of Consumer-Based Physical Activity Monitors for Specific Activity Types	https://www.ncbi.nlm.nih.gov/pubmed/27015387		x
x	x						Validity of Different Activity Monitors to Count Steps in an Inpatient Rehabilitation Setting	https://www.ncbi.nlm.nih.gov/pubmed/28339904		x	x
x	x						Validity of FitBit, Jawbone UP, Nike+ and other wearable devices for level and stair walking	http://www.sciencedirect.com/science/article/pii/S096663621630042X		x	x
x			x				Validity of heart rate measurements by the Garmin Forerunner 225 at different walking intensities	https://www.ncbi.nlm.nih.gov/pubmed/28675070			x
x			x				Validity of the Polar V800 heart rate monitor to measure RR intervals at rest	https://www.ncbi.nlm.nih.gov/pmc/articles/PMC4751190/						x
x			x				Variable Accuracy of Wearable Heart Rate Monitors during Aerobic Exercise	https://www.ncbi.nlm.nih.gov/pubmed/28709155		x	x		x					x
x	x						When a Step Is Not a Step! Specificity Analysis of Five Physical Activity Monitors	http://journals.plos.org/plosone/article?id=10.1371/journal.pone.0169616								x
