# Supplementary material for: Using Fitness Trackers and Smartwatches to Measure Physical Activity in Research: Analysis of Consumer Wrist-Worn Wearables
Source: J Med Internet Res. 2018 Mar 22;20(3):e110. doi: 10.2196/jmir.9157 (PMC5887043; doi:10.2196/jmir.9157)
Supplement: Multimedia Appendix 2 [file jmir_v20i3e110_app2.xlsx]

## Sheet: Sheet1
			Validation- or reliability studies
Brand	Devices	MEDLINE	Steps	Energy expenditure	Heart rate	Sleep	Other	Clinical Trials	SDK	API	Apple Health	Google Fit
Apple	3	8	1	4	4	0	0	2	X	X	X
Fitbit	9	54	21	10	7	8	3	31	X	X
Garmin	40	22	10	4	4	1	4	3	X	X
Mio	3	5	0	2	5	0	0	3			X	X
Misfit	8	12	6	3	1	4	2	1	X	X	X	X
MyKronoz	18	0	0	0	0	0	0	0
No.1	19	0	0	0	0	0	0	0
Polar	11	6	2	3	1	1	1	4	X	X	X	X
PulseOn	1	4	0	2	4	0	0	1
Samsung	12	5	2	1	2	0	0	2	X	X
TomTom	7	2	0	0	2	0	0	1		X
Withings	2	5	4	0	0	2	0	2		X	X	X
Xiaomi	3	1	1	0	1	0	0	1			X	X
